# Supplementary material for: Oligodendrocyte-specific Argonaute profiling identifies microRNAs associated with experimental autoimmune encephalomyelitis
Source: J Neuroinflammation. 2020 Oct 12;17:297. doi: 10.1186/s12974-020-01964-5 (PMC7552381; doi:10.1186/s12974-020-01964-5)
Supplement: Supplementary file 4 — Additional file 4: Table S1. List of primers used in qRT-PCR validation experiments. [file 12974_2020_1964_MOESM4_ESM.xlsx]

## Sheet: Sheet1
Primer	Sequence (5'>3')
Arpc5 for	GTGGACGTGGACGAATATGAC
Arpc5 rev	CTTGCCGTAGGCACGAGTC
Ehd3 for	AGTTGGCTGGGTAACGATGAT
Ehd3 rev	GTGGTCTTGCCGGTAGAGT
Vta1 for	AAGAGCATACAGCACCATTTGA
Vta1 rev	GCTTCATTATCCCCCAACTGTTT
Fxyd2 for	ATCCCTTCGAGTACGACTATGAA
Fxyd2 rev	CAGCGGAACCTTTTGCTGAGA
Gclm for	AGGAGCTTCGGGACTGTATCC
Gclm rev	GGGACATGGTGCATTCCAAAA
Slc40a1 for	ACCAAGGCAAGAGATCAAACC
Slc40a1 rev	AGACACTGCAAAGTGCCACAT
G6pdx for	CACAGTGGACGACATCCGAAA
G6pdx rev	AGCTACATAGGAATTACGGGCAA
Cat for	AGCGACCAGATGAAGCAGTG
Cat rev	TCCGCTCTCTGTCAAAGTGTG
Cdkn2b for	CCCTGCCACCCTTACCAGA
Cdkn2b rev	CAGATACCTCGCAATGTCACG
Far2 for	GACCGGCCCAATACCTACAC
Far2 rev	CCACTATGGATGGCCTGACAA
Bcl6 for	CCGGCACGCTAGTGATGTT
Bcl6 rev	TGTCTTATGGGCTCTAAACTGCT
Igf1 for	GTGAGCCAAAGACACACCCA
Igf1 rev	ACCTCTGATTTTCCGAGTTGC
Fth1 for	CAAGTGCGCCAGAACTACCA
Fth1 rev	GCCACATCATCTCGGTCAAAA
Ftl1 for	CCATCTGACCAACCTCCGC
Ftl1 rev	CGCTCAAAGAGATACTCGCC
Hmox1 for	AAGCCGAGAATGCTGAGTTCA
Hmox1 rev	GCCGTGTAGATATGGTACAAGGA
Prdx1 for	AATGCAAAAATTGGGTATCCTGC
Prdx1 rev	CGTGGGACACACAAAAGTAAAGT
Gng4 for	GGCATGTCTAATAACAGCACCA
Gng4 rev	CACTGGGATGATGAGGGGG
Plcb1 for	GCCCCTGGAGATTCTGGAGT
Plcb1 rev	GGGAGACTTGAGGTTCACCTTT
Rims1 for	GAAGAGTGAGCGCAAACGTG
Rims1 rev	TCCGGGTAGTCCTGAGAGC
Gapdh for	CATGGCCTTCCGTGTTCCTA
Gapdh rev	CCTGCTTCACCACCTTCTTGAT
