# Supplementary material for: Oligodendrocyte-specific Argonaute profiling identifies microRNAs associated with experimental autoimmune encephalomyelitis
Source: J Neuroinflammation. 2020 Oct 12;17:297. doi: 10.1186/s12974-020-01964-5 (PMC7552381; doi:10.1186/s12974-020-01964-5)
Supplement: Supplementary file 5 — Additional file 5: Table S2. Expression profiles of the 20 EAE-associated miRNAs in whole spinal cord tissues along EAE progression. [file 12974_2020_1964_MOESM5_ESM.xlsx]

## Sheet: Sheet1
	Average fold change (N=2 or 3)
Gene name	Base line (BL)	Mock (5dpi) vs BL	Mock (10dpi) vs BL	Mock (15dpi) vs BL	Mock (20dpi) vs BL	EAE (5dpi) vs BL	EAE (10dpi) vs BL	EAE (15dpi) vs BL	EAE (20dpi) vs BL	P value (EAE vs MOCK miRNA expression change)
miR-142a-5p	1	1.51128	1.48298	0.904053	1.02037	1.60386	0.896293	5.68176	6.89341	0.001413
miR-146a-5p	1	0.899833	1.0974	0.960375	1.50621	0.99954	1.11313	1.54221	1.68136	0.854
miR-10b-5p	1	0.846045	1.01686	0.922364	1.30874	0.984835	1.10182	0.493896	0.333972	0.00409
miR-7654-3p	1	0.949479	0.704161	0.697563	0.896663	0.988028	0.805729	0.979019	0.523072	0.815
miR-466i-3p	1	0.863996	0.970936	0.935288	1.66286	1.05637	1.1568	0.914445	1.05257	0.609
miR-342-3p	1	0.75664	1.09838	1.05082	1.35552	1.0283	1.48016	0.831361	0.766436	0.0202
miR-155-5p	1	1.28061	2.06857	1.48161	1.41129	1.2247	1.44585	15.2764	14.7355	0.05
miR-1193-5p	1	1.18232	1.2832	1.17807	1.74009	1.25699	1.39772	1.11953	0.525838	0.244
miR-221-3p	1	1.00282	1.01181	1.01175	1.03507	1.01172	1.01927	1.00707	0.996524	0.0412
miR-203-3p	1	1.17734	1.55766	1.9452	3.12383	2.43026	3.31522	2.94614	2.40254	0.003643
miR-1249-3p	1	1.30235	1.3361	1.38673	2.03715	1.27355	1.62709	0.8055	0.571522	6.4e-05
miR-210-3p	1	1.19252	1.40081	1.48791	1.92122	1.29227	1.33641	2.29248	3.2145	0.4221
miR-28a-3p	1	1.21428	1.53533	1.3321	1.72582	1.41481	1.5009	1.65991	1.50688	0.4221
miR-3093-5p	1	0.934231	0.958507	1.12021	1.54268	1.00488	1.38165	0.624089	0.363189	8.58e-05
miR-8114	1	0.881441	0.957786	1.09007	1.6425	0.967175	1.15183	0.911627	0.90845	0.0826
miR-667-3p	1	1.1183	1.16922	1.27925	1.67376	1.23077	1.46544	0.667596	0.596112	8.58e-05
miR-190a-5p	1	1.05837	1.06602	1.42407	1.23743	0.951879	1.23392	0.889797	0.764128	0.046
miR-6944-5p	1	1.24333	1.62041	2.15093	1.43368	1.77019	2.16948	2.74475	1.3566	0.9428
miR-6983-5p	1	0.781965	0.869218	0.852077	1.36523	0.896468	0.996827	2.167	2.31325	0.1957
miR-219c-3p	1	0.993992	1.15409	0.932003	1.08339	1.19372	1.28621	1.21022	0.724824	0.504
	Standard error
Gene name	Base line (BL)	Mock (5dpi) vs BL	Mock (10dpi) vs BL	Mock (15dpi) vs BL	Mock (20dpi) vs BL	EAE (5dpi) vs BL	EAE (10dpi) vs BL	EAE (15dpi) vs BL	EAE (20dpi) vs BL
miR-142a-5p	0.0640757	0.126345	0.226431	0.0644955	0.144146	0.214545	0.166625	1.77756	1.61355
miR-146a-5p	0.119399	0.0309132	0.119125	0.0267752	0.0466717	0.101149	0.155345	0.709861	0.483984
miR-10b-5p	0.108251	0.0854606	0.103195	0.109849	0.185544	0.0685023	0.240248	0.195313	0.0199616
miR-7654-3p	0.306977	0.168532	0.0223304	0.0810585	0.0556316	0.161657	0.03093	0.591673	0.0949389
miR-466i-3p	0.178573	0.094574	0.0494636	0.154849	0.188425	0.107688	0.166362	0.367142	0.588778
miR-342-3p	0.0444353	0.13113	0.0987252	0.154207	0.0477342	0.088545	0.262754	0.190422	0.0554426
miR-155-5p	0.111872	0.158818	0.206726	0.178115	0.064214	0.232785	0.278576	8.8542	3.11587
miR-1193-5p	0.117268	0.222876	0.211073	0.0886443	0.348143	0.332978	0.420252	0.616251	0.0468806
miR-221-3p	0.00584278	0.000733769	0.00281475	0.00455091	0.000997471	0.00159202	0.00509097	0.0188725	0.00277033
miR-203-3p	0.177316	0.0700193	0.0509017	0.239699	0.311792	0.171244	0.244684	0.706082	0.120898
miR-1249-3p	0.0866412	0.0755469	0.133041	0.0786254	0.0392459	0.119883	0.226411	0.217517	0.121626
miR-210-3p	0.0833922	0.10062	0.157455	0.00742233	0.257099	0.125902	0.175426	0.910982	0.726642
miR-28a-3p	0.112308	0.0931214	0.0901449	0.130977	0.0815922	0.0537462	0.0805564	0.647123	0.166812
miR-3093-5p	0.0315707	0.0834418	0.0631455	0.12894	0.100102	0.0754	0.209155	0.189231	0.0458986
miR-8114	0.110694	0.122467	0.0678982	0.0880911	0.128312	0.0605559	0.18842	0.316035	0.164804
miR-667-3p	0.0381508	0.0987681	0.063463	0.153429	0.167416	0.0724486	0.123463	0.217138	0.0928154
miR-190a-5p	0.0931159	0.0863682	0.0118479	0.215543	0.00123083	0.0517467	0.128533	0.212129	0.0741305
miR-6944-5p	0.206992	0.0960827	0.298674	0.503853	0.0592325	0.375338	0.135348	1.3762	0.218113
miR-6983-5p	0.0492596	0.0732965	0.0747026	0.167515	0.169972	0.0508401	0.031428	0.921391	0.233788
miR-219c-3p	0.0284589	0.103062	0.156016	0.0578945	0.223535	0.0229739	0.0865033	0.474515	0.0874222
