# Supplementary material for: Oligodendrocyte-specific Argonaute profiling identifies microRNAs associated with experimental autoimmune encephalomyelitis
Source: J Neuroinflammation. 2020 Oct 12;17:297. doi: 10.1186/s12974-020-01964-5 (PMC7552381; doi:10.1186/s12974-020-01964-5)
Supplement: Supplementary file 6 — Additional file 6: Table S3. Expression profiles of miR-190a-5p and miR-6983-5p target genes in whole spinal cord tissues upon EAE (10 dpi and 20 dpi). [file 12974_2020_1964_MOESM6_ESM.xlsx]

## Sheet: Sheet1
	Average fold change (N=2 or 3)					P value
Gene name	Base line (BL)	Mock (10dpi) vs BL	EAE (10dpi) vs BL	Mock (20dpi) vs BL	EAE (20dpi) vs BL	EAE (20dpi) vs Mock (20dpi)	EAE (20dpi) vs Others
Arpc5	1	0.922972	0.964587	0.931935	2.02898	0.0018014	1.3517e-09
G6pdx	1	0.957618	0.919672	0.908694	1.54253	0.0132257	6.89819e-07
Bcl6	1	0.830304	0.931092	0.758001	1.28516	0.0126762	0.000382701
Hmox1	1	0.948723	1.13441	0.998013	14.2644	0.00133562	5.5227e-13
Ftl1	1	0.911155	0.823559	0.989826	5.9593	0.00520242	1.23859e-10
Gng4	1	0.866504	0.910097	0.994788	0.395666	0.000488182	3.2565e-07
Rims1	1	0.974986	1.09715	0.946619	0.617325	0.0332585	9.07225e-05
Vta1	1	0.93184	0.964326	1.0326	0.729586	0.0073403	0.000112724
Slc40a1	1	0.892528	1.08259	1.22796	0.568858	0.00700717	0.00272536
Fth1	1	1.04434	1.07177	1.06409	1.53702	0.0653765	1.00715e-05
Prdx1	1	1.1121	1.07578	1.02055	1.44293	0.0666755	0.000561619
Cdkn2b	1	0.952309	0.820912	1.08324	2.16601	0.149397	0.00014809
Igf1	1	0.77494	0.586995	0.888177	1.25818	0.36431	0.0549805
Gclm	1	1.0822	1.09638	1.16683	1.04844	0.346442	0.625831
Far2	1	0.868125	0.76943	1.01594	1.19176	0.418454	0.0243062
Ehd3	1	0.863993	1.06351	0.983257	0.779953	0.145719	0.0410183
Fxyd2	1	1.35769	0.448345	1.06905	0.518394	0.323312	0.385604
Cat	1	0.898807	0.957856	1.09482	0.670404	0.0598739	0.00109797
Plcb1	1	1.05335	1.01481	0.921789	0.631256	0.109398	3.72693e-05
	Standard error
Gene name	Base line (BL)	Mock (10dpi) vs BL	EAE (10dpi) vs BL	Mock (20dpi) vs BL	EAE (20dpi) vs BL
Arpc5	0.047668	0.042183	0.177101	0.0219357	0.138181
G6pdx	0.0498597	0.107058	0.0957409	0.115333	0.13877
Bcl6	0.068341	0.16076	0.021832	0.0657467	0.123365
Hmox1	0.0345215	0.0714175	0.288944	0.0267792	1.51886
Ftl1	0.075245	0.0235461	0.141406	0.0442954	0.906428
Gng4	0.0946597	0.0683832	0.0813051	0.0405912	0.0395153
Rims1	0.0793325	0.158067	0.0586723	0.097431	0.0958099
Vta1	0.101173	0.0532913	0.0580685	0.0541915	0.0492265
Slc40a1	0.0394296	0.272892	0.224906	0.141922	0.0880306
Fth1	0.0899348	0.0417764	0.0400271	0.0185371	0.222636
Prdx1	0.130533	0.0638333	0.160886	0.176103	0.157612
Cdkn2b	0.106171	0.247581	0.111606	0.0963441	0.750216
Igf1	0.43707	0.0472986	0.113506	0.127017	0.456596
Gclm	0.0949479	0.0317515	0.0919583	0.00204071	0.142551
Far2	0.193391	0.0912869	0.0635363	0.0646768	0.247913
Ehd3	0.100986	0.158783	0.140146	0.0107994	0.13939
Fxyd2	0.589867	1.57094	0.0288463	0.878758	0.0799122
Cat	0.0726789	0.0743508	0.0369758	0.0453606	0.190133
Plcb1	0.0134611	0.0846495	0.0343684	0.0269983	0.171774
