# Supplementary material for: Oligodendrocyte-specific Argonaute profiling identifies microRNAs associated with experimental autoimmune encephalomyelitis
Source: J Neuroinflammation. 2020 Oct 12;17:297. doi: 10.1186/s12974-020-01964-5 (PMC7552381; doi:10.1186/s12974-020-01964-5)
Supplement: Supplementary file 7 — Additional file 7: Table S4. Predicted MS risk gene targets for the human orthologs of the EAE-associated miRNAs. [file 12974_2020_1964_MOESM7_ESM.xlsx]

## Sheet: Sheet1
11 miRNA target MS genes	miR-10-5p	miR-1249-3p	miR-142-5p	miR-146-5p	miR-155-5p	miR-190-5p	miR-203a-5p	miR-210-3p	miR-221-3p_222-3p	miR-28-3p	miR-342-3p
	BACH2		ATXN1	CLCN6	BCL10	BACH2	AFF1	B4GALT5	ATXN1	FBXO48	AFF1
	BCL6		CBLB	IKZF3	CARD11	ERG	CMC1	TET2	CXCR5	TRAF3	NPEPPS
	CAMK2G		FOXP1	JAZF1	CSF2RB	LPP	CYP24A1		ETS1	ZBTB7B	PDE3B
	GATA3		GATA3		CTLA4	MARCH1	DDX6		FOXP1		TXK
	HOXA1		JAK1		ETS1	RCOR1	ETS1		LRRC34
	JARID2		JARID2		FOXP1	TXK	FOXP1		NDFIP1
	KPNB1		LPP		GATA3		GNG2		NGRN
	L3MBTL3		MAF		JARID2		IKZF3		PITPNM2
	PDE4A		SLC30A7		MYB		JARID2		PKIA
	TET2		SOCS1		NDFIP1		KPNB1		PLXNC1
			SYDE2		PKIA		LPP		RREB1
			TOX2		RCOR1		OLIG3		SOCS1
			VMP1		RREB1		PDE3B		SPRED2
					SMARCA4		PKIA		ZFP36L2						∞
					SOCS1		RASGRF1
					TRAF3		SLC30A7
					ZBTB38		SP140
					ZFP36L2		TRIM71
					ZPLD1		UBASH3B
							ZBTB7B
							ZFP36L2
							ZMIZ1
enrichment and P value
	miR-10-5p	miR-1249-3p	miR-142-5p	miR-146-5p	miR-155-5p	miR-190-5p	miR-203a-5p	miR-210-3p	miR-221-3p_222-3p	miR-28-3p	miR-342-3p
enrichment score	0.979521	minus inf	-0.120123	-0.488475	1.20021	0.855284	-0.00170321	1.6789	0.901296	0.656184	-0.246192
P value	0.092	1	0.786	0.855	0.051	0.138	0.702	0.008	0.127	0.235	0.824
